# Supplementary material for: Cholestasis alters brain lipid and bile acid composition and compromises motor function in neonatal piglets
Source: Physiol Rep. 2022 Jul 12;10(13):e15368. doi: 10.14814/phy2.15368 (PMC9277266; doi:10.14814/phy2.15368)
Supplement: Supplementary file 4 — Video S1. [file PHY2-10-e15368-s003.zip]

Archive with 2 entries (2 files):
- PHY2_15368_PHY2_15368_VideoS1A.mp4
- PHY2_15368_PHY2_15368_VideoS1B.mp4
